# Supplementary material for: Investigation of chemical structure recognition by encoder–decoder models in learning progress
Source: J Cheminform. 2023 Apr 12;15:45. doi: 10.1186/s13321-023-00713-z (PMC10100163; doi:10.1186/s13321-023-00713-z)
Supplement: Supplementary file 1 — Additional file 1. Optimized hyperparameters of XGBoost by Optuna. Each hyperparameter takes values from min to max. [file 13321_2023_713_MOESM1_ESM.csv]

hyperparameter	distribution	min	max
gamma	loguniform	1.00E-08	1
max_depth	int	3	15
min_child_weight	int	1	10
max_delta_step	int	1	10
subsample	uniform	0.6	1
colsample_bytree	uniform	0.6	1
lambda	loguniform	1.00E-08	0.1
alpha	loguniform	1.00E-08	1
