# Supplementary material for: Investigation of chemical structure recognition by encoder–decoder models in learning progress
Source: J Cheminform. 2023 Apr 12;15:45. doi: 10.1186/s13321-023-00713-z (PMC10100163; doi:10.1186/s13321-023-00713-z)
Supplement: Supplementary file 2 — Additional file 2. 113 HTS assays predicted by XGBoost from ToxCast. All assays have a simple size of at least 7000. [file 13321_2023_713_MOESM2_ESM.csv]

aeid	aenm	aid	anm	assay_desc	assay_component_endpoint_desc
760	TOX21_AR_BLA_Agonist_ch2	310	TOX21_AR_BLA_Agonist	TOX21_AR_BLA_Agonist is a cell-based, single-readout assay that uses HEK293T, a human kidney cell line, with measurements taken at 24 hours after chemical dosing in a 1536-well plate.	Data from the assay component TOX21_AR_BLA_Agonist_ch2 was analyzed into 1 assay endpoint. This assay endpoint, TOX21_AR_BLA_Agonist_ch2, was analyzed in the positive fitting direction relative to DMSO as the negative control and baseline of activity. Using a type of inducible reporter, increased activity can be used to understand changes in the reporter gene as they relate to the gene . Furtherm…
761	TOX21_AR_BLA_Agonist_ratio	310	TOX21_AR_BLA_Agonist	TOX21_AR_BLA_Agonist is a cell-based, single-readout assay that uses HEK293T, a human kidney cell line, with measurements taken at 24 hours after chemical dosing in a 1536-well plate.	Data from the assay component TOX21_AR_BLA_Agonist_ratio was analyzed into 1 assay endpoint. This assay endpoint, TOX21_AR_BLA_Agonist_ratio, was analyzed in the positive fitting direction relative to DMSO as the negative control and baseline of activity. Using a type of inducible reporter, loss-of-signal activity can be used to understand changes in the reporter gene as they relate to the gene A…
762	TOX21_AR_BLA_Antagonist_ratio	311	TOX21_AR_BLA_Antagonist	TOX21_AR_BLA_Antagonist is a cell-based, single-readout assay that uses HEK293T, a human kidney cell line, with measurements taken at 24 hours after chemical dosing in a 1536-well plate.	Data from the assay component TOX21_AR_BLA_Antagonist_ratio was analyzed into 1 assay endpoint. This assay endpoint, TOX21_AR_BLA_Antagonist_ratio, was analyzed in the positive fitting direction relative to DMSO as the negative control and baseline of activity. Using a type of inducible reporter, loss-of-signal activity can be used to understand changes in the reporter gene as they relate to the …
763	TOX21_AR_BLA_Antagonist_viability	311	TOX21_AR_BLA_Antagonist	TOX21_AR_BLA_Antagonist is a cell-based, single-readout assay that uses HEK293T, a human kidney cell line, with measurements taken at 24 hours after chemical dosing in a 1536-well plate.	TOX21_AR_BLA_Antagonist_viability used a type of growth reporter where loss-of-signal activity can be used to understand changes in the cell viability. Furthermore, this assay endpoint can be referred to as a secondary readout, because this assay has produced multiple assay endpoints where this one serves a viability function. To generalize the intended target to other relatable targets, this ass…
764	TOX21_AR_LUC_MDAKB2_Agonist	312	TOX21_AR_LUC_MDAKB2_Agonist	TOX21_AR_LUC_MDAkb2_Agonist is a cell-based, single-readout assay that uses MDA-kb2, a human breast cell line, with measurements taken at 24 hours after chemical dosing in a 1536-well plate.	Data from the assay component TOX21_AR_LUC_MDAKB2_Agonist was analyzed into 1 assay endpoint. This assay endpoint, TOX21_AR_LUC_MDAKB2_Agonist, was analyzed in the positive fitting direction relative to DMSO as the negative control and baseline of activity. Using a type of inducible reporter, gain-of-signal activity can be used to understand changes in the reporter gene as they relate to the gene…
765	TOX21_AR_LUC_MDAKB2_Antagonist_10nM_R1881	313	TOX21_AR_LUC_MDAKB2_Antagonist_10nM_R1881	TOX21_AR_LUC_MDAkb2_Antagonist_Specificity is a cell-based, single-readout assay that uses MDA-kb2, a human breast cell line, with measurements taken at 24 hours after chemical dosing in a 1536-well plate.	Data from the assay component TOX21_AR_LUC_MDAKB2_Antagonist_Specificity was analyzed into 1 assay endpoint. This assay endpoint, TOX21_AR_LUC_MDAKB2_Antagonist_Specificity, was analyzed in the positive fitting direction relative to DMSO as the negative control and baseline of activity. Using a type of inducible reporter, loss-of-signal activity can be used to understand changes in the reporter g…
766	TOX21_AR_LUC_MDAKB2_Antagonist_10nM_R1881_viability	313	TOX21_AR_LUC_MDAKB2_Antagonist_10nM_R1881	TOX21_AR_LUC_MDAkb2_Antagonist_Specificity is a cell-based, single-readout assay that uses MDA-kb2, a human breast cell line, with measurements taken at 24 hours after chemical dosing in a 1536-well plate.	TOX21_AR_LUC_MDAKB2_Antagonist_Specificity_viability used a type of growth reporter where loss-of-signal activity can be used to understand changes in the cell viability. Furthermore, this assay endpoint can be referred to as a secondary readout, because this assay has produced multiple assay endpoints where this one serves a viability function. To generalize the intended target to other relatabl…
767	TOX21_Aromatase_Inhibition	314	TOX21_Aromatase_Inhibition	TOX21_Aromatase_Inhibition is a cell-based, single-readout assay that uses MCF-7, a human breast cell line, with measurements taken at 24 hours after chemical dosing in a 1536-well plate.	Data from the assay component TOX21_Aromatase_Inhibition was analyzed into 1 assay endpoint. This assay endpoint, TOX21_Aromatase_Inhibition, was analyzed in the positive fitting direction relative to DMSO as the negative control and baseline of activity. Using a type of inducible reporter, loss-of-signal activity can be used to understand changes in the reporter gene as they relate to the gene C…
768	TOX21_Aromatase_Inhibition_viability	314	TOX21_Aromatase_Inhibition	TOX21_Aromatase_Inhibition is a cell-based, single-readout assay that uses MCF-7, a human breast cell line, with measurements taken at 24 hours after chemical dosing in a 1536-well plate.	TOX21_Aromatase_Inhibition_viability used a type of growth reporter where loss-of-signal activity can be used to understand changes in the cell viability. Furthermore, this assay endpoint can be referred to as a secondary readout, because this assay has produced multiple assay endpoints where this one serves a viability function. To generalize the intended target to other relatable targets, this …
782	TOX21_ELG1_LUC_Agonist_viability	317	TOX21_ELG1_LUC_Agonist	TOX21_ELG1_LUC_Agonist is a cell-based, single-readout assay that uses HEK293T, a human kidney cell line, with measurements taken at 24 hours after chemical dosing in a 1536-well plate.	TOX21_ELG1_LUC_Agonist_viability used a type of growth reporter where loss-of-signal activity can be used to understand changes in the cell viability. Furthermore, this assay endpoint can be referred to as a secondary readout, because this assay has produced multiple assay endpoints where this one serves a viability function. To generalize the intended target to other relatable targets, this assa…
783	TOX21_ERa_BLA_Agonist_ch1	318	TOX21_ERa_BLA_Agonist	TOX21_ERa_BLA_Agonist is a cell-based, single-readout assay that uses HEK293T, a human kidney cell line, with measurements taken at 24 hours after chemical dosing in a 1536-well plate.	Data from the assay component TOX21_ERa_BLA_Agonist_ch1 was analyzed into 1 assay endpoint. This assay endpoint, TOX21_ERa_BLA_Agonist_ch1, was analyzed in the negative fitting direction relative to DMSO as the negative control and baseline of activity. Using a type of inducible reporter, loss-of-signal activity can be used to understand changes in the reporter gene as they relate to the gene . F…
784	TOX21_ERa_BLA_Agonist_ch2	318	TOX21_ERa_BLA_Agonist	TOX21_ERa_BLA_Agonist is a cell-based, single-readout assay that uses HEK293T, a human kidney cell line, with measurements taken at 24 hours after chemical dosing in a 1536-well plate.	Data from the assay component TOX21_ERa_BLA_Agonist_ch2 was analyzed into 1 assay endpoint. This assay endpoint, TOX21_ERa_BLA_Agonist_ch2, was analyzed in the positive fitting direction relative to DMSO as the negative control and baseline of activity. Using a type of inducible reporter, increased activity can be used to understand changes in the reporter gene as they relate to the gene . Furthe…
785	TOX21_ERa_BLA_Agonist_ratio	318	TOX21_ERa_BLA_Agonist	TOX21_ERa_BLA_Agonist is a cell-based, single-readout assay that uses HEK293T, a human kidney cell line, with measurements taken at 24 hours after chemical dosing in a 1536-well plate.	Data from the assay component TOX21_ERa_BLA_Agonist_ratio was analyzed into 1 assay endpoint. This assay endpoint, TOX21_ERa_BLA_Agonist_ratio, was analyzed in the positive fitting direction relative to DMSO as the negative control and baseline of activity. Using a type of inducible reporter, gain-of-signal activity can be used to understand changes in the reporter gene as they relate to the gene…
786	TOX21_ERa_BLA_Antagonist_ratio	319	TOX21_ERa_BLA_Antagonist	TOX21_ERa_BLA_Antagonist is a cell-based, single-readout assay that uses HEK293T, a human kidney cell line, with measurements taken at 24 hours after chemical dosing in a 1536-well plate.	Data from the assay component TOX21_ERa_BLA_Antagonist_ratio was analyzed into 1 assay endpoint. This assay endpoint, TOX21_ERa_BLA_Antagonist_ratio, was analyzed in the positive fitting direction relative to DMSO as the negative control and baseline of activity. Using a type of inducible reporter, loss-of-signal activity can be used to understand changes in the reporter gene as they relate to th…
788	TOX21_ERa_LUC_VM7_Agonist	320	TOX21_ERa_LUC_VM7_Agonist	TOX21_ERa_LUC_VM7_Agonist is a cell-based, single-readout assay that uses VM7, a human breast tissue cell line, with measurements taken at 48 hours after chemical dosing in a 1536-well plate.	Data from the assay component TOX21_ERa_LUC_VM7_Agonist was analyzed into 1 assay endpoint. This assay endpoint, TOX21_ERa_LUC_VM7_Agonist, was analyzed in the positive fitting direction relative to DMSO as the negative control and baseline of activity. Using a type of inducible reporter, gain-of-signal activity can be used to understand changes in the reporter gene as they relate to the gene ESR…
789	TOX21_ERa_LUC_VM7_Antagonist_0.5nM_E2	321	TOX21_ERa_LUC_VM7_Antagonist_0.5nM_E2	TOX21_ERa_LUC_VM7_Antagonist_Specificity is a cell-based, single-readout assay that uses VM7, a human breast tissue cell line, with measurements taken at 22 hours after chemical dosing in a 1536-well plate.	Data from the assay component TOX21_ERa_LUC_VM7_Antagonist_Specificity was analyzed into 1 assay endpoint. This assay endpoint, TOX21_ERa_LUC_VM7_Antagonist_Specificity, was analyzed in the positive fitting direction relative to DMSO as the negative control and baseline of activity. Using a type of inducible reporter, loss-of-signal activity can be used to understand changes in the reporter gene …
790	TOX21_ERa_LUC_VM7_Antagonist_0.5nM_E2_viability	321	TOX21_ERa_LUC_VM7_Antagonist_0.5nM_E2	TOX21_ERa_LUC_VM7_Antagonist_Specificity is a cell-based, single-readout assay that uses VM7, a human breast tissue cell line, with measurements taken at 22 hours after chemical dosing in a 1536-well plate.	TOX21_ERa_LUC_VM7_Antagonist_Specificity_viability used a type of growth reporter where loss-of-signal activity can be used to understand changes in the cell viability. Furthermore, this assay endpoint can be referred to as a secondary readout, because this assay has produced multiple assay endpoints where this one serves a viability function. To generalize the intended target to other relatable …
791	TOX21_GR_BLA_Agonist_ch1	322	TOX21_GR_BLA_Agonist	TOX21_GR_BLA_Agonist is a cell-based, single-readout assay that uses HeLa, a human cervix cell line, with measurements taken at 24 hours after chemical dosing in a 1536-well plate.	Data from the assay component TOX21_GR_BLA_Agonist_ch1 was analyzed into 1 assay endpoint. This assay endpoint, TOX21_GR_BLA_Agonist_ch1, was analyzed in the negative fitting direction relative to DMSO as the negative control and baseline of activity. Using a type of inducible reporter, loss-of-signal activity can be used to understand changes in the reporter gene as they relate to the gene . Fur…
793	TOX21_GR_BLA_Agonist_ratio	322	TOX21_GR_BLA_Agonist	TOX21_GR_BLA_Agonist is a cell-based, single-readout assay that uses HeLa, a human cervix cell line, with measurements taken at 24 hours after chemical dosing in a 1536-well plate.	Data from the assay component TOX21_GR_BLA_Agonist_ratio was analyzed into 1 assay endpoint. This assay endpoint, TOX21_GR_BLA_Agonist_ratio, was analyzed in the positive fitting direction relative to DMSO as the negative control and baseline of activity. Using a type of inducible reporter, gain-of-signal activity can be used to understand changes in the reporter gene as they relate to the gene N…
794	TOX21_GR_BLA_Antagonist_ratio	323	TOX21_GR_BLA_Antagonist	TOX21_GR_BLA_Antagonist is a cell-based, single-readout assay that uses HeLa, a human cervix cell line, with measurements taken at 24 hours after chemical dosing in a 1536-well plate.	Data from the assay component TOX21_GR_BLA_Antagonist_ratio was analyzed into 1 assay endpoint. This assay endpoint, TOX21_GR_BLA_Antagonist_ratio, was analyzed in the positive fitting direction relative to DMSO as the negative control and baseline of activity. Using a type of inducible reporter, loss-of-signal activity can be used to understand changes in the reporter gene as they relate to the …
795	TOX21_GR_BLA_Antagonist_viability	323	TOX21_GR_BLA_Antagonist	TOX21_GR_BLA_Antagonist is a cell-based, single-readout assay that uses HeLa, a human cervix cell line, with measurements taken at 24 hours after chemical dosing in a 1536-well plate.	TOX21_GR_BLA_Antagonist_viability used a type of growth reporter where loss-of-signal activity can be used to understand changes in the cell viability. Furthermore, this assay endpoint can be referred to as a secondary readout, because this assay has produced multiple assay endpoints where this one serves a viability function. To generalize the intended target to other relatable targets, this ass…
796	TOX21_MMP_fitc	324	TOX21_MMP	TOX21_MMP (Mitochondrial Membrane Potential) is a cell-based, single-readout assay that uses HepG2, a human liver cell line, with measurements taken at 24 hours after chemical dosing in a 1536-well plate.	TOX21_MMP_fitc is an assay readout measuring signaling via mitochondrial depolarization and designed using viability reporter (mitochondrial membrane potential) detected with immunofluorescence.
797	TOX21_MMP_ratio_down	324	TOX21_MMP	TOX21_MMP (Mitochondrial Membrane Potential) is a cell-based, single-readout assay that uses HepG2, a human liver cell line, with measurements taken at 24 hours after chemical dosing in a 1536-well plate.	Data from the assay component TOX21_MMP_ratio was analyzed into 2 assay endpoints. This assay endpoint, TOX21_MMP_ratio, was analyzed in the positive fitting direction relative to DMSO as the negative control and baseline of activity. Using a type of 6 membrane potential reporter, gain-of-signal activity can be used to understand changes in the signaling. Furthermore, this assay endpoint can be r…
798	TOX21_MMP_rhodamine	324	TOX21_MMP	TOX21_MMP (Mitochondrial Membrane Potential) is a cell-based, single-readout assay that uses HepG2, a human liver cell line, with measurements taken at 24 hours after chemical dosing in a 1536-well plate.	TOX21_MMP_rhodamine is an assay readout measuring signaling via mitochondrial depolarization and designed using viability reporter (mitochondrial membrane potential) detected with immunofluorescence.
804	TOX21_TR_LUC_GH3_Antagonist	327	TOX21_TR_LUC_GH3_Antagonist	TOX21_TR_LUC_GH3_Antagonist is a cell-based, single-readout assay that uses GH3, a rat pituitary gland cell line, with measurements taken at 28 hours after chemical dosing in a 1536-well plate.	Data from the assay component TOX21_TR_LUC_GH3_Antagonist was analyzed into 1 assay endpoint. This assay endpoint, TOX21_TR_LUC_GH3_Antagonist, was analyzed in the positive fitting direction relative to DMSO as the negative control and baseline of activity. Using a type of inducible reporter, loss-of-signal activity can be used to understand changes in the reporter gene as they relate to the gene…
805	TOX21_TR_LUC_GH3_Antagonist_viability	327	TOX21_TR_LUC_GH3_Antagonist	TOX21_TR_LUC_GH3_Antagonist is a cell-based, single-readout assay that uses GH3, a rat pituitary gland cell line, with measurements taken at 28 hours after chemical dosing in a 1536-well plate.	TOX21_TR_LUC_GH3_Antagonist_viability used a type of growth reporter where loss-of-signal activity can be used to understand changes in the cell viability. Furthermore, this assay endpoint can be referred to as a secondary readout, because this assay has produced multiple assay endpoints where this one serves a viability function. To generalize the intended target to other relatable targets, this…
806	TOX21_AhR_LUC_Agonist	328	TOX21_AhR_LUC_Agonist	TOX21_AhR_LUC_Agonist is a cell-based, single-readout assay that uses HepG2, a human liver cell line, with measurements taken at 24 hours after chemical dosing in a 1536-well plate.	Data from the assay component TOX21_AhR_LUC_Agonist was analyzed into 1 assay endpoint. This assay endpoint, TOX21_AhR_LUC_Agonist, was analyzed in the positive fitting direction relative to DMSO as the negative control and baseline of activity. Using a type of inducible reporter, gain-of-signal activity can be used to understand changes in the reporter gene as they relate to the gene AHR. Furthe…
807	TOX21_AhR_LUC_Agonist_viability	328	TOX21_AhR_LUC_Agonist	TOX21_AhR_LUC_Agonist is a cell-based, single-readout assay that uses HepG2, a human liver cell line, with measurements taken at 24 hours after chemical dosing in a 1536-well plate.	TOX21_AhR_LUC_Agonist_viability used a type of growth reporter where loss-of-signal activity can be used to understand changes in the cell viability. Furthermore, this assay endpoint can be referred to as a secondary readout, because this assay has produced multiple assay endpoints where this one serves a viability function. To generalize the intended target to other relatable targets, this assay…
1108	TOX21_ARE_BLA_Agonist_ch1	372	TOX21_ARE_BLA_Agonist	TOX21_ARE_BLA_Agonist is a cell-based, single-readout assay that uses HepG2, a human liver cell line, with measurements taken at 24 hours after chemical dosing in a 1536-well plate.	Data from the assay component TOX21_ARE_BLA_Agonist_ch1 was analyzed into 1 assay endpoint. This assay endpoint, TOX21_ARE_BLA_Agonist_ch1, was analyzed in the negative fitting direction relative to DMSO as the negative control and baseline of activity. Using a type of inducible reporter, loss-of-signal activity can be used to understand changes in the reporter gene as they relate to the gene . F…
1110	TOX21_ARE_BLA_agonist_ratio	372	TOX21_ARE_BLA_Agonist	TOX21_ARE_BLA_Agonist is a cell-based, single-readout assay that uses HepG2, a human liver cell line, with measurements taken at 24 hours after chemical dosing in a 1536-well plate.	Data from the assay component TOX21_ARE_BLA_Agonist_ratio was analyzed into 1 assay endpoint. This assay endpoint, TOX21_ARE_BLA_agonist_ratio, was analyzed in the positive fitting direction relative to DMSO as the negative control and baseline of activity. Using a type of inducible reporter, measures of receptor for gain-of-signal activity can be used to understand the reporter gene at the pathw…
1111	TOX21_HSE_BLA_agonist_ch1	373	TOX21_HSE_BLA_Agonist	TOX21_HSE_BLA_Agonist is a cell-based, single-readout assay that uses HeLa, a human cervix cell line, with measurements taken at 24 hours after chemical dosing in a 1536-well plate.	Data from the assay component TOX21_HSE_BLA_agonist_ch1 was analyzed into 1 assay endpoint. This assay endpoint, TOX21_HSE_BLA_agonist_ch1, was analyzed in the negative fitting direction relative to DMSO as the negative control and baseline of activity. Using a type of inducible reporter, loss-of-signal activity can be used to understand changes in the reporter gene as they relate to the gene . F…
1113	TOX21_HSE_BLA_agonist_ratio	373	TOX21_HSE_BLA_Agonist	TOX21_HSE_BLA_Agonist is a cell-based, single-readout assay that uses HeLa, a human cervix cell line, with measurements taken at 24 hours after chemical dosing in a 1536-well plate.	Data from the assay component TOX21_HSE_BLA_Agonist_ratio was analyzed into 1 assay endpoint. This assay endpoint, TOX21_HSE_BLA_agonist_ratio, was analyzed in the positive fitting direction relative to DMSO as the negative control and baseline of activity. Using a type of inducible reporter, measures of receptor for gain-of-signal activity can be used to understand the reporter gene at the pathw…
1116	TOX21_p53_BLA_p1_ratio	374	TOX21_p53_BLA_p1	TOX21_p53_BLA_p1 is a cell-based, single-readout assay that uses HCT116, a human intestinal cell line, with measurements taken at 24 hours after chemical dosing in a 1536-well plate.	Data from the assay component TOX21_p53_BLA_p1_ratio was analyzed into 1 assay endpoint. This assay endpoint, TOX21_p53_BLA_p1_ratio, was analyzed in the positive fitting direction relative to DMSO as the negative control and baseline of activity. Using a type of inducible reporter, measures of receptor for gain-of-signal activity can be used to understand the reporter gene at the pathway-level a…
1120	TOX21_FXR_BLA_antagonist_ratio	376	TOX21_FXR_BLA_Antagonist	TOX21_FXR_BLA_Antagonist is a cell-based, single-readout assay that uses HEK293T, a human kidney cell line, with measurements taken at 24 hours after chemical dosing in a 1536-well plate.	Data from the assay component TOX21_FXR_BLA_Antagonist_ratio was analyzed into 1 assay endpoint. This assay endpoint, TOX21_FXR_BLA_antagonist_ratio, was analyzed in the positive fitting direction relative to DMSO as the negative control and baseline of activity. Using a type of inducible reporter, measures of receptor for gain-of-signal activity can be used to understand the reporter gene at the…
1121	TOX21_FXR_BLA_antagonist_viability	376	TOX21_FXR_BLA_Antagonist	TOX21_FXR_BLA_Antagonist is a cell-based, single-readout assay that uses HEK293T, a human kidney cell line, with measurements taken at 24 hours after chemical dosing in a 1536-well plate.	TOX21_FXR_BLA_antagonist_viability used a type of growth reporter where loss-of-signal activity can be used to understand changes in the cell viability. Furthermore, this assay endpoint can be referred to as a secondary readout, because this assay has produced multiple assay endpoints where this one serves a viability function. To generalize the intended target to other relatable targets, this as…
1126	TOX21_PPARd_BLA_antagonist_viability	378	TOX21_PPARd_BLA_Antagonist	TOX21_PPARd_BLA_Antagonist is a cell-based, single-readout assay that uses HEK293T, a human kidney cell line, with measurements taken at 24 hours after chemical dosing in a 1536-well plate.	TOX21_PPARd_BLA_antagonist_viability used a type of growth reporter where loss-of-signal activity can be used to understand changes in the cell viability. Furthermore, this assay endpoint can be referred to as a secondary readout, because this assay has produced multiple assay endpoints where this one serves a viability function. To generalize the intended target to other relatable targets, this …
1128	TOX21_PPARg_BLA_antagonist_viability	379	TOX21_PPARg_BLA_Antagonist	TOX21_PPARg_BLA_Antagonist is a cell-based, single-readout assay that uses HEK293, a human kidney cell line, with measurements taken at 24 hours after chemical dosing in a 1536-well plate.	TOX21_PPARg_BLA_antagonist_viability used a type of growth reporter where loss-of-signal activity can be used to understand changes in the cell viability. Furthermore, this assay endpoint can be referred to as a secondary readout, because this assay has produced multiple assay endpoints where this one serves a viability function. To generalize the intended target to other relatable targets, this …
1132	TOX21_VDR_BLA_antagonist_ratio	381	TOX21_VDR_BLA_Antagonist	TOX21_VDR_BLA_Antagonist is a cell-based, single-readout assay that uses HEK293T, a human kidney cell line, with measurements taken at 24 hours after chemical dosing in a 1536-well plate.	Data from the assay component TOX21_VDR_BLA_Antagonist_ratio was analyzed into 1 assay endpoint. This assay endpoint, TOX21_VDR_BLA_antagonist_ratio, was analyzed in the positive fitting direction relative to DMSO as the negative control and baseline of activity. Using a type of inducible reporter, measures of receptor for gain-of-signal activity can be used to understand the reporter gene at the…
1133	TOX21_VDR_BLA_antagonist_viability	381	TOX21_VDR_BLA_Antagonist	TOX21_VDR_BLA_Antagonist is a cell-based, single-readout assay that uses HEK293T, a human kidney cell line, with measurements taken at 24 hours after chemical dosing in a 1536-well plate.	TOX21_VDR_BLA_antagonist_viability used a type of growth reporter where loss-of-signal activity can be used to understand changes in the cell viability. Furthermore, this assay endpoint can be referred to as a secondary readout, because this assay has produced multiple assay endpoints where this one serves a viability function. To generalize the intended target to other relatable targets, this as…
1134	TOX21_DT40	382	TOX21_DT40	TOX21_DT40 is a cell-based, single-readout assay that uses DT40, a chicken lymphoblast cell line, with measurements taken at 40 hours after chemical dosing in a 1536-well plate.	Data from the assay component TOX21_DT40 was analyzed into 1 assay endpoint. This assay endpoint, TOX21_DT40, was analyzed in the positive fitting direction relative to DMSO as the negative control and baseline of activity. Using a type of inducible reporter, gain-of-signal activity can be used to understand changes in the reporter gene. Furthermore, this assay endpoint can be referred to as a pr…
1185	TOX21_ARE_BLA_agonist_viability	372	TOX21_ARE_BLA_Agonist	TOX21_ARE_BLA_Agonist is a cell-based, single-readout assay that uses HepG2, a human liver cell line, with measurements taken at 24 hours after chemical dosing in a 1536-well plate.	TOX21_ARE_BLA_agonist_viability used a type of growth reporter where loss-of-signal activity can be used to understand changes in the cell viability. Furthermore, this assay endpoint can be referred to as a secondary readout, because this assay has produced multiple assay endpoints where this one serves a viability function. To generalize the intended target to other relatable targets, this assay…
1186	TOX21_HSE_BLA_agonist_viability	373	TOX21_HSE_BLA_Agonist	TOX21_HSE_BLA_Agonist is a cell-based, single-readout assay that uses HeLa, a human cervix cell line, with measurements taken at 24 hours after chemical dosing in a 1536-well plate.	TOX21_HSE_BLA_agonist_viability used a type of growth reporter where loss-of-signal activity can be used to understand changes in the cell viability. Furthermore, this assay endpoint can be referred to as a secondary readout, because this assay has produced multiple assay endpoints where this one serves a viability function. To generalize the intended target to other relatable targets, this assay…
1188	TOX21_FXR_BLA_agonist_viability	375	TOX21_FXR_BLA_Agonist	TOX21_FXR_BLA_Agonist is a cell-based, single-readout assay that uses HEK293T, a human kidney cell line, with measurements taken at 24 hours after chemical dosing in a 1536-well plate.	TOX21_FXR_BLA_agonist_viability used a type of growth reporter where loss-of-signal activity can be used to understand changes in the cell viability. Furthermore, this assay endpoint can be referred to as a secondary readout, because this assay has produced multiple assay endpoints where this one serves a viability function. To generalize the intended target to other relatable targets, this assay…
1189	TOX21_ERa_BLA_Antagonist_ch1	319	TOX21_ERa_BLA_Antagonist	TOX21_ERa_BLA_Antagonist is a cell-based, single-readout assay that uses HEK293T, a human kidney cell line, with measurements taken at 24 hours after chemical dosing in a 1536-well plate.	Data from the assay component TOX21_ERa_BLA_Antagonist_ch1 was analyzed into 1 assay endpoint. This assay endpoint, TOX21_ERa_BLA_Antagonist_ch1, was analyzed in the positive fitting direction relative to DMSO as the negative control and baseline of activity. Using a type of inducible reporter,increased activity can be used to understand changes in the reporter gene as they relate to the gene . F…
1192	TOX21_FXR_BLA_Antagonist_ch2	376	TOX21_FXR_BLA_Antagonist	TOX21_FXR_BLA_Antagonist is a cell-based, single-readout assay that uses HEK293T, a human kidney cell line, with measurements taken at 24 hours after chemical dosing in a 1536-well plate.	Data from the assay component TOX21_FXR_BLA_Antagonist_ch2 was analyzed into 1 assay endpoint. This assay endpoint, TOX21_FXR_BLA_Antagonist_ch2, was analyzed in the negative fitting direction relative to DMSO as the negative control and baseline of activity. Using a type of inducible reporter, loss-of-signal activity can be used to understand changes in the reporter gene as they relate to the ge…
1194	TOX21_GR_BLA_Antagonist_ch2	323	TOX21_GR_BLA_Antagonist	TOX21_GR_BLA_Antagonist is a cell-based, single-readout assay that uses HeLa, a human cervix cell line, with measurements taken at 24 hours after chemical dosing in a 1536-well plate.	Data from the assay component TOX21_GR_BLA_Antagonist_ch2 was analyzed into 1 assay endpoint. This assay endpoint, TOX21_GR_BLA_Antagonist_ch2, was analyzed in the negative fitting direction relative to DMSO as the negative control and baseline of activity. Using a type of inducible reporter, loss-of-signal activity can be used to understand changes in the reporter gene as they relate to the gene…
1195	TOX21_PPARd_BLA_Agonist_viability	377	TOX21_PPARd_BLA_Agonist	TOX21_PPARd_BLA_Agonist is a cell-based, single-readout assay that uses HEK293T, a human kidney cell line, with measurements taken at 24 hours after chemical dosing in a 1536-well plate.	TOX21_PPARd_BLA_Agonist_viability used a type of growth reporter where loss-of-signal activity can be used to understand changes in the cell viability. Furthermore, this assay endpoint can be referred to as a secondary readout, because this assay has produced multiple assay endpoints where this one serves a viability function. To generalize the intended target to other relatable targets, this ass…
1197	TOX21_PPARd_BLA_Antagonist_ch2	378	TOX21_PPARd_BLA_Antagonist	TOX21_PPARd_BLA_Antagonist is a cell-based, single-readout assay that uses HEK293T, a human kidney cell line, with measurements taken at 24 hours after chemical dosing in a 1536-well plate.	Data from the assay component TOX21_PPARd_BLA_Antagonist_ch2 was analyzed into 1 assay endpoint. This assay endpoint, TOX21_PPARd_BLA_Antagonist_ch2, was analyzed in the negative fitting direction relative to DMSO as the negative control and baseline of activity. Using a type of inducible reporter, loss-of-signal activity can be used to understand changes in the reporter gene as they relate to th…
1199	TOX21_PPARg_BLA_Antagonist_ch2	379	TOX21_PPARg_BLA_Antagonist	TOX21_PPARg_BLA_Antagonist is a cell-based, single-readout assay that uses HEK293, a human kidney cell line, with measurements taken at 24 hours after chemical dosing in a 1536-well plate.	Data from the assay component TOX21_PPARg_BLA_Antagonist_ch2 was analyzed into 1 assay endpoint. This assay endpoint, TOX21_PPARg_BLA_Antagonist_ch2, was analyzed in the negative fitting direction relative to DMSO as the negative control and baseline of activity. Using a type of inducible reporter, loss-of-signal activity can be used to understand changes in the reporter gene as they relate to th…
1203	TOX21_AR_BLA_Antagonist_ch2	311	TOX21_AR_BLA_Antagonist	TOX21_AR_BLA_Antagonist is a cell-based, single-readout assay that uses HEK293T, a human kidney cell line, with measurements taken at 24 hours after chemical dosing in a 1536-well plate.	Data from the assay component TOX21_AR_BLA_Antagonist_ch2 was analyzed into 1 assay endpoint. This assay endpoint, TOX21_AR_BLA_Antagonist_ch2, was analyzed in the negative fitting direction relative to DMSO as the negative control and baseline of activity. Using a type of inducible reporter, loss-of-signal activity can be used to understand changes in the reporter gene as they relate to the gene…
1315	TOX21_p53_BLA_p2_ch1	402	TOX21_p53_BLA_p2	TOX21_p53_BLA_p2 is a cell-based, single-readout assay that uses HCT116, a human intestinal cell line, with measurements taken at 24 hours after chemical dosing in a 1536-well plate.	Data from the assay component TOX21_p53_BLA_p2_ch1 was analyzed into 1 assay endpoint. This assay endpoint, TOX21_p53_BLA_p2_ch1, was analyzed in the negative fitting direction relative to DMSO as the negative control and baseline of activity. Using a type of inducible reporter, loss-of-signal activity can be used to understand changes in the reporter gene as they relate to the gene . Furthermore…
1318	TOX21_p53_BLA_p2_viability	402	TOX21_p53_BLA_p2	TOX21_p53_BLA_p2 is a cell-based, single-readout assay that uses HCT116, a human intestinal cell line, with measurements taken at 24 hours after chemical dosing in a 1536-well plate.	TOX21_p53_BLA_p2_viability used a type of growth reporter where loss-of-signal activity can be used to understand changes in the cell viability. Furthermore, this assay endpoint can be referred to as a secondary readout, because this assay has produced multiple assay endpoints where this one serves a viability function. To generalize the intended target to other relatable targets, this assay endp…
1319	TOX21_p53_BLA_p3_ch1	403	TOX21_p53_BLA_p3	TOX21_p53_BLA_p3 is a cell-based, single-readout assay that uses HCT116, a human intestinal cell line, with measurements taken at 24 hours after chemical dosing in a 1536-well plate.	Data from the assay component TOX21_p53_BLA_p3_ch1 was analyzed into 1 assay endpoint. This assay endpoint, TOX21_p53_BLA_p3_ch1, was analyzed in the negative fitting direction relative to DMSO as the negative control and baseline of activity. Using a type of inducible reporter, loss-of-signal activity can be used to understand changes in the reporter gene as they relate to the gene . Furthermore…
1322	TOX21_p53_BLA_p3_viability	403	TOX21_p53_BLA_p3	TOX21_p53_BLA_p3 is a cell-based, single-readout assay that uses HCT116, a human intestinal cell line, with measurements taken at 24 hours after chemical dosing in a 1536-well plate.	TOX21_p53_BLA_p3_viability used a type of growth reporter where loss-of-signal activity can be used to understand changes in the cell viability. Furthermore, this assay endpoint can be referred to as a secondary readout, because this assay has produced multiple assay endpoints where this one serves a viability function. To generalize the intended target to other relatable targets, this assay endp…
1323	TOX21_p53_BLA_p4_ch1	404	TOX21_p53_BLA_p4	TOX21_p53_BLA_p4 is a cell-based, single-readout assay that uses HCT116, a human intestinal cell line, with measurements taken at 24 hours after chemical dosing in a 1536-well plate.	Data from the assay component TOX21_p53_BLA_p4_ch1 was analyzed into 1 assay endpoint. This assay endpoint, TOX21_p53_BLA_p4_ch1, was analyzed in the negative fitting direction relative to DMSO as the negative control and baseline of activity. Using a type of inducible reporter, loss-of-signal activity can be used to understand changes in the reporter gene as they relate to the gene . Furthermore…
1326	TOX21_p53_BLA_p4_viability	404	TOX21_p53_BLA_p4	TOX21_p53_BLA_p4 is a cell-based, single-readout assay that uses HCT116, a human intestinal cell line, with measurements taken at 24 hours after chemical dosing in a 1536-well plate.	TOX21_p53_BLA_p4_viability used a type of growth reporter where loss-of-signal activity can be used to understand changes in the cell viability. Furthermore, this assay endpoint can be referred to as a secondary readout, because this assay has produced multiple assay endpoints where this one serves a viability function. To generalize the intended target to other relatable targets, this assay endp…
1330	TOX21_p53_BLA_p5_viability	405	TOX21_p53_BLA_p5	TOX21_p53_BLA_p5 is a cell-based, single-readout assay that uses HCT116, a human intestinal cell line, with measurements taken at 24 hours after chemical dosing in a 1536-well plate.	TOX21_p53_BLA_p5_viability used a type of growth reporter where loss-of-signal activity can be used to understand changes in the cell viability. Furthermore, this assay endpoint can be referred to as a secondary readout, because this assay has produced multiple assay endpoints where this one serves a viability function. To generalize the intended target to other relatable targets, this assay endp…
1331	TOX21_VDR_BLA_Agonist_viability	380	TOX21_VDR_BLA_Agonist	TOX21_VDR_BLA_Agonist is a cell-based, single-readout assay that uses HEK293T, a human kidney cell line, with measurements taken at 24 hours after chemical dosing in a 1536-well plate.	TOX21_VDR_BLA_Agonist_viability used a type of growth reporter where loss-of-signal activity can be used to understand changes in the cell viability. Furthermore, this assay endpoint can be referred to as a secondary readout, because this assay has produced multiple assay endpoints where this one serves a viability function. To generalize the intended target to other relatable targets, this assay…
1340	TOX21_ESRE_BLA_ch1	406	TOX21_ESRE_BLA	TOX21_ESRE_BLA is a cell-based, single-readout assay that uses HeLa, a human cervix cell line, with measurements taken at 24 hours after chemical dosing in a 1536-well plate.	Data from the assay component TOX21_ESRE_BLA_ch1 was analyzed into 1 assay endpoint. This assay endpoint, TOX21_ESRE_BLA_ch1, was analyzed in the negative fitting direction relative to DMSO as the negative control and baseline of activity. Using a type of inducible reporter, loss-of-signal activity can be used to understand changes in the reporter gene as they relate to the gene . Furthermore, th…
1344	TOX21_NFkB_BLA_agonist_ch1	407	TOX21_NFkB_BLA_Agonist	TOX21_NFkB_BLA_Agonist is a cell-based, single-readout assay that uses ME-180, a human cervix cell line, with measurements taken at 24 hours after chemical dosing in a 1536-well plate.	Data from the assay component TOX21_NFkB_BLA_agonist_ch1 was analyzed into 1 assay endpoint. This assay endpoint, TOX21_NFkB_BLA_agonist_ch1, was analyzed in the negative fitting direction relative to DMSO as the negative control and baseline of activity. Using a type of inducible reporter, loss-of-signal activity can be used to understand changes in the reporter gene as they relate to the gene .…
1660	TOX21_RAR_LUC_Agonist_viability	425	TOX21_RAR_LUC_Agonist	TOX21_RAR_LUC_Agonist is a cell-based, single-readout assay that uses C3H10T1/2, a mouse sarcoma cell line, with measurements taken at 6 hours after chemical dosing in a 1536-well plate.	TOX21_RAR_LUC_Agonist_viability used a type of growth reporter where loss-of-signal activity can be used to understand changes in the cell viability. Furthermore, this assay endpoint can be referred to as a secondary readout, because this assay has produced multiple assay endpoints where this one serves a viability function. To generalize the intended target to other relatable targets, this assay…
1661	TOX21_RORg_LUC_CHO_Antagonist	426	TOX21_RORg_LUC_CHO_Antagonist	TOX21_RORg_LUC_CHO_Antagonist is a cell-based, single-readout assay that uses CHO-K1, a chinese hamster ovary cell line, with measurements taken at 17 hours after chemical dosing in a 1536-well plate.	Data from the assay component TOX21_RORg_LUC_CHO_Antagonist was analyzed into 1 assay endpoint. This assay endpoint, TOX21_RORg_LUC_CHO_Antagonist, was analyzed in the positive fitting direction relative to DMSO as the negative control and baseline of activity. Using a type of inducible reporter, loss-of-signal activity can be used to understand changes in the reporter gene as they relate to the …
1816	TOX21_AR_LUC_MDAKB2_Antagonist_0.5nM_R1881	441	TOX21_AR_LUC_MDAKB2_Antagonist_0.5nM_R1881	TOX21_AR_LUC_MDAKB2_Antagonist2 is a cell-based, single-readout assay that uses MDA-kb2, a human breast cell line, with measurements taken at 24 hours after chemical dosing in a 1536-well plate.	Data from the assay component TOX21_AR_LUC_MDAKB2_Antagonist was analyzed into 1 assay endpoint. This assay endpoint, TOX21_AR_LUC_MDAKB2_Antagonist, was analyzed in the positive fitting direction relative to DMSO as the negative control and baseline of activity. Using a type of inducible reporter, loss-of-signal activity can be used to understand changes in the reporter gene as they relate to th…
1817	TOX21_AR_LUC_MDAKB2_Antagonist_0.5nM_R1881_viability	441	TOX21_AR_LUC_MDAKB2_Antagonist_0.5nM_R1881	TOX21_AR_LUC_MDAKB2_Antagonist2 is a cell-based, single-readout assay that uses MDA-kb2, a human breast cell line, with measurements taken at 24 hours after chemical dosing in a 1536-well plate.	TOX21_AR_LUC_MDAKB2_Antagonist_viability used a type of growth reporter where loss-of-signal activity can be used to understand changes in the cell viability. Furthermore, this assay endpoint can be referred to as a secondary readout, because this assay has produced multiple assay endpoints where this one serves a viability function. To generalize the intended target to other relatable targets, t…
1821	TOX21_RXR_BLA_Agonist_viability	442	TOX21_RXR_BLA_Agonist	TOX21_RXR_BLA_Agonist is a cell-based, single-readout assay that uses HEK293T, a human kidney cell line, with measurements taken at 24 hours after chemical dosing in a 1536-well plate.	TOX21_RXR_BLA_Agonist_viability used a type of growth reporter where loss-of-signal activity can be used to understand changes in the cell viability. Furthermore, this assay endpoint can be referred to as a secondary readout, because this assay has produced multiple assay endpoints where this one serves a viability function. To generalize the intended target to other relatable targets, this assay…
1823	TOX21_AR_LUC_MDAKB2_Agonist_3uM_Nilutamide_viability	443	TOX21_AR_LUC_MDAKB2_Agonist_3uM_Nilutamide	TOX21_AR_LUC_MDAKB2_Agonist2 is a cell-based, single-readout assay that uses MDA-kb2, a human breast cell line, with measurements taken at 24 hours after chemical dosing in a 1536-well plate.	TOX21_AR_LUC_MDAKB2_Agonist_Counterscreen_viability used a type of growth reporter where loss-of-signal activity can be used to understand changes in the cell viability. Furthermore, this assay endpoint can be referred to as a secondary readout, because this assay has produced multiple assay endpoints where this one serves a viability function. To generalize the intended target to other relatable…
1839	TOX21_RAR_LUC_Antagonist	450	TOX21_RAR_LUC_Antagonist	TOX21_RAR_LUC_Antagonist is a cell-based, single-readout assay that uses C3H10T1/2, a mouse sarcoma cell line, with measurements taken at 6 hours after chemical dosing in a 1536-well plate.	Data from the assay component TOX21_RAR_LUC_Antagonist was analyzed into 1 assay endpoint. This assay endpoint, TOX21_RAR_LUC_Antagonist, was analyzed in the positive fitting direction relative to DMSO as the negative control and baseline of activity. Using a type of inducible reporter, loss-of-signal activity can be used to understand changes in the reporter gene as they relate to the gene RARA.…
1843	TOX21_H2AX_HTRF_CHO_Agonist_ratio	451	TOX21_H2AX_HTRF_CHO_Agonist	TOX21_H2AX_HTRF_CHO_Agonist is a cell-based, single-readout assay that uses CHO-K1, a chinese hamster ovary cell line, with measurements taken at 24 hours after chemical dosing in a 1536-well plate.	Data from the assay component TOX21_H2AX_HTRF_CHO_Agonist_ratio was analyzed into 1 assay endpoint. This assay endpoint, TOX21_H2AX_HTRF_CHO_Agonist_ratio, was analyzed in the positive fitting direction relative to DMSO as the negative control and baseline of activity. Using a type of inducible reporter, loss-of-signal activity can be used to understand changes in the reporter gene as they relate…
1844	TOX21_AP1_BLA_Agonist_ch1	452	TOX21_AP1_BLA_Agonist	TOX21_AP1_BLA_Agonist is a cell-based, single-readout assay that uses ME-180, a human cervix cell line, with measurements taken at 24 hours after chemical dosing in a 1536-well plate.	Data from the assay component TOX21_AP1_BLA_Agonist_ch1 was analyzed into 1 assay endpoint. This assay endpoint, TOX21_AP1_BLA_Agonist_ch1, was analyzed in the negative fitting direction relative to DMSO as the negative control and baseline of activity. Using a type of inducible reporter, loss-of-signal activity can be used to understand changes in the reporter gene as they relate to the gene . F…
1846	TOX21_AP1_BLA_Agonist_ratio	452	TOX21_AP1_BLA_Agonist	TOX21_AP1_BLA_Agonist is a cell-based, single-readout assay that uses ME-180, a human cervix cell line, with measurements taken at 24 hours after chemical dosing in a 1536-well plate.	Data from the assay component TOX21_AP1_BLA_Agonist_ratio was analyzed into 1 assay endpoint. This assay endpoint, TOX21_AP1_BLA_Agonist_ratio, was analyzed in the positive fitting direction relative to DMSO as the negative control and baseline of activity. Using a type of inducible reporter, increased signal activity can be used to understand changes in the reporter gene as they relate to the ge…
1847	TOX21_AP1_BLA_Agonist_viability	452	TOX21_AP1_BLA_Agonist	TOX21_AP1_BLA_Agonist is a cell-based, single-readout assay that uses ME-180, a human cervix cell line, with measurements taken at 24 hours after chemical dosing in a 1536-well plate.	TOX21_AP1_BLA_Agonist_viability used a type of growth reporter where loss-of-signal activity can be used to understand changes in the cell viability. Furthermore, this assay endpoint can be referred to as a secondary readout, because this assay has produced multiple assay endpoints where this one serves a viability function. To generalize the intended target to other relatable targets, this assay…
2047	TOX21_CAR_Agonist	578	TOX21_CAR_Agonist	TOX21_CAR_Agonist is a cell-based, single-readout assay that uses HepG2, a human liver cell line, with measurements taken at 24 hours after chemical dosing in a 1536-well plate.	Data from the assay component TOX21_CAR_Agonist was analyzed into 1 assay endpoint. This assay endpoint, TOX21_CAR_Agonist, was analyzed in the positive fitting direction relative to DMSO as the negative control and baseline of activity. Using a type of inducible reporter, gain-of-signal activity can be used to understand changes in the reporter gene as they relate to the gene NR1I3. Furthermore,…
2048	TOX21_CAR_Agonist_viabillity	578	TOX21_CAR_Agonist	TOX21_CAR_Agonist is a cell-based, single-readout assay that uses HepG2, a human liver cell line, with measurements taken at 24 hours after chemical dosing in a 1536-well plate.	TOX21_CAR_Agonist_viabillity used a type of growth reporter where loss-of-signal activity can be used to understand changes in the cell viability. Furthermore, this assay endpoint can be referred to as a secondary readout, because this assay has produced multiple assay endpoints where this one serves a viability function. To generalize the intended target to other relatable targets, this assay en…
2049	TOX21_CAR_Antagonist	579	TOX21_CAR_Antagonist	TOX21_CAR_Antagonist is a cell-based, single-readout assay that uses HepG2, a human liver cell line, with measurements taken at 24 hours after chemical dosing in a 1536-well plate.	Data from the assay component TOX21_CAR_Antagonist was analyzed into 1 assay endpoint. This assay endpoint, TOX21_CAR_Antagonist, was analyzed in the positive fitting direction relative to DMSO as the negative control and baseline of activity. Using a type of inducible reporter, loss-of-signal activity can be used to understand changes in the reporter gene as they relate to the gene NR1I3. Furthe…
2050	TOX21_CAR_Antagonist_viability	579	TOX21_CAR_Antagonist	TOX21_CAR_Antagonist is a cell-based, single-readout assay that uses HepG2, a human liver cell line, with measurements taken at 24 hours after chemical dosing in a 1536-well plate.	TOX21_CAR_Antagonist_viability used a type of growth reporter where loss-of-signal activity can be used to understand changes in the cell viability. Furthermore, this assay endpoint can be referred to as a secondary readout, because this assay has produced multiple assay endpoints where this one serves a viability function. To generalize the intended target to other relatable targets, this assay …
2053	TOX21_ERa_LUC_VM7_Antagonist_0.1nM_E2	580	TOX21_ERa_LUC_VM7_Antagonist_0.1nM_E2	TOX21_ERa_LUC_VM7_Antagonist2 is a cell-based, single-readout assay that uses VM7, a human breast tissue cell line, with measurements taken at 48 hours after chemical dosing in a 1536-well plate.	Data from the assay component TOX21_ERa_LUC_VM7_Antagonist was analyzed into 1 assay endpoint. This assay endpoint, TOX21_ERa_LUC_VM7_Antagonist, was analyzed in the positive fitting direction relative to DMSO as the negative control and baseline of activity. Using a type of inducible reporter, loss-of-signal activity can be used to understand changes in the reporter gene as they relate to the ge…
2054	TOX21_ERa_LUC_VM7_Antagonist_0.1nM_E2_viability	580	TOX21_ERa_LUC_VM7_Antagonist_0.1nM_E2	TOX21_ERa_LUC_VM7_Antagonist2 is a cell-based, single-readout assay that uses VM7, a human breast tissue cell line, with measurements taken at 48 hours after chemical dosing in a 1536-well plate.	TOX21_ERa_LUC_VM7_Antagonist_viability used a type of growth reporter where loss-of-signal activity can be used to understand changes in the cell viability. Furthermore, this assay endpoint can be referred to as a secondary readout, because this assay has produced multiple assay endpoints where this one serves a viability function. To generalize the intended target to other relatable targets, thi…
2057	TOX21_ERR_Antagonist	581	TOX21_ERR	TOX21_ERR is a cell-based, single-readout assay that uses ERR-HEK293T, a human kidney cell line, with measurements taken at 24 hours after chemical dosing in a 1536-well plate.	Data from the assay component TOX21_ERR_Antagonist was analyzed into 1 assay endpoint. This assay endpoint, TOX21_ERR_Antagonist, was analyzed in the positive fitting direction relative to DMSO as the negative control and baseline of activity. Using a type of inducible reporter, loss-of-signal activity can be used to understand changes in the reporter gene as they relate to the gene ESRRA. Furthe…
2059	TOX21_ERR_viability	581	TOX21_ERR	TOX21_ERR is a cell-based, single-readout assay that uses ERR-HEK293T, a human kidney cell line, with measurements taken at 24 hours after chemical dosing in a 1536-well plate.	TOX21_ERR_viability used a type of growth reporter where loss-of-signal activity can be used to understand changes in the cell viability. Furthermore, this assay endpoint can be referred to as a secondary readout, because this assay has produced multiple assay endpoints where this one serves a viability function. To generalize the intended target to other relatable targets, this assay endpoint is…
2060	TOX21_H2AX_HTRF_CHO_viability	451	TOX21_H2AX_HTRF_CHO_Agonist	TOX21_H2AX_HTRF_CHO_Agonist is a cell-based, single-readout assay that uses CHO-K1, a chinese hamster ovary cell line, with measurements taken at 24 hours after chemical dosing in a 1536-well plate.	TOX21_H2AX_HTRF_CHO_viability used a type of growth reporter where loss-of-signal activity can be used to understand changes in the cell viability. Furthermore, this assay endpoint can be referred to as a secondary readout, because this assay has produced multiple assay endpoints where this one serves a viability function. To generalize the intended target to other relatable targets, this assay e…
2061	TOX21_HDAC_Inhibition	582	TOX21_HDAC_Inhibition	TOX21_HDAC_Inhibition is a cell-based, single-readout assay that uses HCT-116, a human colon cell line, with measurements taken at 24 hours after chemical dosing in a 1536-well plate.	Data from the assay component TOX21_HDAC_Inhibition was analyzed into 1 assay endpoint. This assay endpoint, TOX21_HDAC_Inhibition, was analyzed in the positive fitting direction relative to DMSO as the negative control and baseline of activity. Using a type of inducible reporter, loss-of-signal activity can be used to understand changes in the reporter gene as they relate to the gene HDAC1. Furt…
2063	TOX21_HRE_BLA_Agonist_ch1	583	TOX21_HRE_BLA_Agonist	TOX21_HRE_BLA_Agonist is a cell-based, single-readout assay that uses ME-180, a human cervix cell line, with measurements taken at 24 hours after chemical dosing in a 1536-well plate.	Data from the assay component TOX21_HRE_BLA_Agonist_ch1 was analyzed into 1 assay endpoint. This assay endpoint, TOX21_HRE_BLA_Agonist_ch1, was analyzed in the negative fitting direction relative to DMSO as the negative control and baseline of activity. Using a type of inducible reporter, loss-of-signal activity can be used to understand changes in the reporter gene as they relate to the gene . F…
2066	TOX21_HRE_BLA_Agonist_viability	583	TOX21_HRE_BLA_Agonist	TOX21_HRE_BLA_Agonist is a cell-based, single-readout assay that uses ME-180, a human cervix cell line, with measurements taken at 24 hours after chemical dosing in a 1536-well plate.	TOX21_HRE_BLA_Agonist_viability used a type of growth reporter where loss-of-signal activity can be used to understand changes in the cell viability. Furthermore, this assay endpoint can be referred to as a secondary readout, because this assay has produced multiple assay endpoints where this one serves a viability function. To generalize the intended target to other relatable targets, this assay…
2070	TOX21_PGC_ERR_Antagonist	585	TOX21_PGC_ERR	TOX21_PGC_ERR is a cell-based, single-readout assay that uses PGC/ERR HEK293T, a human kidney cell line, with measurements taken at 24 hours after chemical dosing in a 1536-well plate.	Data from the assay component TOX21_PGC_ERR_Antagonist was analyzed into 1 assay endpoint. This assay endpoint, TOX21_PGC_ERR_Antagonist, was analyzed in the positive fitting direction relative to DMSO as the negative control and baseline of activity. Using a type of inducible reporter, loss-of-signal activity can be used to understand changes in the reporter gene as they relate to the gene ESRRA…
2072	TOX21_PGC_ERR_viability	585	TOX21_PGC_ERR	TOX21_PGC_ERR is a cell-based, single-readout assay that uses PGC/ERR HEK293T, a human kidney cell line, with measurements taken at 24 hours after chemical dosing in a 1536-well plate.	TOX21_PGC_ERR_viability used a type of growth reporter where loss-of-signal activity can be used to understand changes in the cell viability. Furthermore, this assay endpoint can be referred to as a secondary readout, because this assay has produced multiple assay endpoints where this one serves a viability function. To generalize the intended target to other relatable targets, this assay endpoin…
2086	TOX21_RT_HEK293_GLO_08hr_viability	586	TOX21_RT_HEK293	TOX21_RT_HEK293 is a cell-based, single-readout assay that uses HEK293, a human kidney cell line, with measurements taken at 24 hours after chemical dosing in a 1536-well plate.	TOX21_RT_HEK293_GLO_08hr_viability used a dead cell DNA stain where an increase in measured fluorescence indicated a loss of cell viability. The assay component endpoint is part of a kinetic analysis of cell death with additional exposure times measured in other assay components as well as live cells measured with a vital dye, e.g. TOX21_RT_HEK293_FLO_08hr_viability
2088	TOX21_RT_HEK293_GLO_16hr_viability	586	TOX21_RT_HEK293	TOX21_RT_HEK293 is a cell-based, single-readout assay that uses HEK293, a human kidney cell line, with measurements taken at 24 hours after chemical dosing in a 1536-well plate.	TOX21_RT_HEK293_GLO_16hr_viability used a dead cell DNA stain where an increase in measured fluorescence indicated a loss of cell viability. The assay component endpoint is part of a kinetic analysis of cell death with additional exposure times measured in other assay components as well as live cells measured with a vital dye, e.g. TOX21_RT_HEK293_FLO_08hr_viability
2089	TOX21_RT_HEK293_GLO_24hr_viability	586	TOX21_RT_HEK293	TOX21_RT_HEK293 is a cell-based, single-readout assay that uses HEK293, a human kidney cell line, with measurements taken at 24 hours after chemical dosing in a 1536-well plate.	TOX21_RT_HEK293_GLO_24hr_viability used a dead cell DNA stain where an increase in measured fluorescence indicated a loss of cell viability. The assay component endpoint is part of a kinetic analysis of cell death with additional exposure times measured in other assay components as well as live cells measured with a vital dye, e.g. TOX21_RT_HEK293_FLO_08hr_viability
2091	TOX21_RT_HEK293_GLO_32hr_viability	586	TOX21_RT_HEK293	TOX21_RT_HEK293 is a cell-based, single-readout assay that uses HEK293, a human kidney cell line, with measurements taken at 24 hours after chemical dosing in a 1536-well plate.	TOX21_RT_HEK293_GLO_32hr_viability used a dead cell DNA stain where an increase in measured fluorescence indicated a loss of cell viability. The assay component endpoint is part of a kinetic analysis of cell death with additional exposure times measured in other assay components as well as live cells measured with a vital dye, e.g. TOX21_RT_HEK293_FLO_08hr_viability
2093	TOX21_RT_HEK293_GLO_40hr_viability	586	TOX21_RT_HEK293	TOX21_RT_HEK293 is a cell-based, single-readout assay that uses HEK293, a human kidney cell line, with measurements taken at 24 hours after chemical dosing in a 1536-well plate.	TOX21_RT_HEK293_GLO_40hr_viability used a dead cell DNA stain where an increase in measured fluorescence indicated a loss of cell viability. The assay component endpoint is part of a kinetic analysis of cell death with additional exposure times measured in other assay components as well as live cells measured with a vital dye, e.g. TOX21_RT_HEK293_FLO_08hr_viability
2100	TOX21_RT_HEPG2_GLO_00hr_ctrl_viability	587	TOX21_RT_HEPG2	TOX21_RT_HEPG2 is a cell-based, single-readout assay that uses HepG2, a human liver cell line, with measurements taken at 24 hours after chemical dosing in a 1536-well plate.	TOX21_RT_HEPG2_GLO_00hr_ctrl_viability used a dead cell DNA stain where an increase in measured fluorescence indicated a loss of cell viability. The assay component endpoint is part of a kinetic analysis of cell death with additional exposure times measured in other assay components as well as live cells measured with a vital dye, e.g. TOX21_RT_HEK293_FLO_08hr_viability
2101	TOX21_RT_HEPG2_GLO_08hr_ctrl_viability	587	TOX21_RT_HEPG2	TOX21_RT_HEPG2 is a cell-based, single-readout assay that uses HepG2, a human liver cell line, with measurements taken at 24 hours after chemical dosing in a 1536-well plate.	TOX21_RT_HEPG2_GLO_08hr_ctrl_viability used a dead cell DNA stain where an increase in measured fluorescence indicated a loss of cell viability. The assay component endpoint is part of a kinetic analysis of cell death with additional exposure times measured in other assay components as well as live cells measured with a vital dye, e.g. TOX21_RT_HEK293_FLO_08hr_viability
2102	TOX21_RT_HEPG2_GLO_16hr_ctrl_viability	587	TOX21_RT_HEPG2	TOX21_RT_HEPG2 is a cell-based, single-readout assay that uses HepG2, a human liver cell line, with measurements taken at 24 hours after chemical dosing in a 1536-well plate.	TOX21_RT_HEPG2_GLO_16hr_ctrl_viability used a dead cell DNA stain where an increase in measured fluorescence indicated a loss of cell viability. The assay component endpoint is part of a kinetic analysis of cell death with additional exposure times measured in other assay components as well as live cells measured with a vital dye, e.g. TOX21_RT_HEK293_FLO_08hr_viability
2103	TOX21_RT_HEPG2_GLO_32hr_ctrl_viability	587	TOX21_RT_HEPG2	TOX21_RT_HEPG2 is a cell-based, single-readout assay that uses HepG2, a human liver cell line, with measurements taken at 24 hours after chemical dosing in a 1536-well plate.	TOX21_RT_HEPG2_GLO_32hr_ctrl_viability used a dead cell DNA stain where an increase in measured fluorescence indicated a loss of cell viability. The assay component endpoint is part of a kinetic analysis of cell death with additional exposure times measured in other assay components as well as live cells measured with a vital dye, e.g. TOX21_RT_HEK293_FLO_08hr_viability
2105	TOX21_RT_HEPG2_GLO_40hr_viability	587	TOX21_RT_HEPG2	TOX21_RT_HEPG2 is a cell-based, single-readout assay that uses HepG2, a human liver cell line, with measurements taken at 24 hours after chemical dosing in a 1536-well plate.	TOX21_RT_HEPG2_GLO_40hr_viability used a type of growth reporter where loss-of-signal activity can be used to understand changes in the cell viability. Furthermore, this assay endpoint can be referred to as a secondary readout, because this assay has produced multiple assay endpoints where this one serves a viability function. To generalize the intended target to other relatable targets, this ass…
2107	TOX21_SSH_3T3_GLI3_Agonist_viability	588	TOX21_SSH_3T3_GLI3_Agonist	TOX21_SSH_3T3_GLI3_Agonist is a cell-based, single-readout assay that uses NIH/3T3, a mouse embryo cell line, with measurements taken at 24 hours after chemical dosing in a 1536 well.	TOX21_SSH_3T3_GLI3_Agonist_viability used a type of growth reporter where loss-of-signal activity can be used to understand changes in the cell viability. Furthermore, this assay endpoint can be referred to as a secondary readout, because this assay has produced multiple assay endpoints where this one serves a viability function. To generalize the intended target to other relatable targets, this …
2108	TOX21_SSH_3T3_GLI3_Antagonist	589	TOX21_SSH_3T3_GLI3_Antagonist	TOX21_SSH_3T3_GLI3_Antagonist is a cell-based, single-readout assay that uses NIH/3T3, a mouse embryo cell line, with measurements taken at 24 hours after chemical dosing in a 1536 well.	Data from the assay component TOX21_SSH_3T3_GLI3_Antagonist was analyzed into 1 assay endpoint. This assay endpoint, TOX21_SSH_3T3_GLI3_Antagonist, was analyzed in the positive fitting direction relative to DMSO as the negative control and baseline of activity. Using a type of inducible reporter, loss-of-signal activity can be used to understand changes in the reporter gene as they relate to the …
2109	TOX21_SSH_3T3_GLI3_Antagonist_viability	589	TOX21_SSH_3T3_GLI3_Antagonist	TOX21_SSH_3T3_GLI3_Antagonist is a cell-based, single-readout assay that uses NIH/3T3, a mouse embryo cell line, with measurements taken at 24 hours after chemical dosing in a 1536 well.	TOX21_SSH_3T3_GLI3_Antagonist_viability used a type of growth reporter where loss-of-signal activity can be used to understand changes in the cell viability. Furthermore, this assay endpoint can be referred to as a secondary readout, because this assay has produced multiple assay endpoints where this one serves a viability function. To generalize the intended target to other relatable targets, th…
2116	TOX21_ERb_BLA_Agonist_viability	593	TOX21_ERb_BLA_Agonist	TOX21_ERb_BLA_Agonist is a cell-based, single-readout assay that uses HEK293T, a human kidney cell line, with measurements taken at 24 hours after chemical dosing in a 1536-well plate.	TOX21_ERb_BLA_Agonist_viability used a type of growth reporter where loss-of-signal activity can be used to understand changes in the cell viability. Furthermore, this assay endpoint can be referred to as a secondary readout, because this assay has produced multiple assay endpoints where this one serves a viability function. To generalize the intended target to other relatable targets, this assay…
2118	TOX21_ERb_BLA_Antagonist_ch2	592	TOX21_ERb_BLA_Antagonist	TOX21_ERb_BLA_Antagonist is a cell-based, single-readout assay that uses HEK293T, a human kidney cell line, with measurements taken at 24 hours after chemical dosing in a 1536-well plate.	Data from the assay component TOX21_ERb_BLA_Antagonist_ch2 was analyzed into 1 assay endpoint. This assay endpoint, TOX21_ERb_BLA_Antagonist_ch2, was analyzed in the negative fitting direction relative to DMSO as the negative control and baseline of activity. Using a type of inducible reporter, loss-of-signal activity can be used to understand changes in the reporter gene as they relate to the ge…
2119	TOX21_ERb_BLA_Antagonist_ratio	592	TOX21_ERb_BLA_Antagonist	TOX21_ERb_BLA_Antagonist is a cell-based, single-readout assay that uses HEK293T, a human kidney cell line, with measurements taken at 24 hours after chemical dosing in a 1536-well plate.	Data from the assay component TOX21_ERb_BLA_Antagonist_ratio was analyzed into 1 assay endpoint. This assay endpoint, TOX21_ERb_BLA_Antagonist_ratio, was analyzed in the positive fitting direction relative to DMSO as the negative control and baseline of activity. Using a type of inducible reporter, loss-of-signal activity can be used to understand changes in the reporter gene as they relate to th…
2120	TOX21_ERb_BLA_Antagonist_viability	592	TOX21_ERb_BLA_Antagonist	TOX21_ERb_BLA_Antagonist is a cell-based, single-readout assay that uses HEK293T, a human kidney cell line, with measurements taken at 24 hours after chemical dosing in a 1536-well plate.	TOX21_ERb_BLA_Antagonist_viability used a type of growth reporter where loss-of-signal activity can be used to understand changes in the cell viability. Furthermore, this assay endpoint can be referred to as a secondary readout, because this assay has produced multiple assay endpoints where this one serves a viability function. To generalize the intended target to other relatable targets, this as…
2126	TOX21_PR_BLA_Antagonist_ch2	595	TOX21_PR_BLA_Antagonist	Progesterone receptor (PR), a nuclear hormone receptor, plays an important role in development, metabolic homeostasis and reproduction. It is activated by the steroid hormone progesterone. Endocrine disrupting chemicals (EDCs) and their interactions with steroid hormone receptors like PR causes disruption of normal endocrine function. To identify the compounds that stimulate PR signaling, a PR-UA…	To identify the compounds that inhibit PR signaling, a PR-UAS-bla GripTite cell line i.e. PR-UAS-bla HEK293T (Invitrogen, Carlsbad, CA, USA) containing a beta-lactamase reporter gene under the control of an Upstream Activator Sequence (UAS) and a human PR-ligand binding domain/GAL4 DNA binding domain fusion protein was used to screen Tox21 10K compound library. The agonist used to activate the re…
2127	TOX21_PR_BLA_Antagonist_ratio	595	TOX21_PR_BLA_Antagonist	Progesterone receptor (PR), a nuclear hormone receptor, plays an important role in development, metabolic homeostasis and reproduction. It is activated by the steroid hormone progesterone. Endocrine disrupting chemicals (EDCs) and their interactions with steroid hormone receptors like PR causes disruption of normal endocrine function. To identify the compounds that stimulate PR signaling, a PR-UA…	To identify the compounds that inhibit PR signaling, a PR-UAS-bla GripTite cell line i.e. PR-UAS-bla HEK293T (Invitrogen, Carlsbad, CA, USA) containing a beta-lactamase reporter gene under the control of an Upstream Activator Sequence (UAS) and a human PR-ligand binding domain/GAL4 DNA binding domain fusion protein was used to screen Tox21 10K compound library. The agonist used to activate the re…
2130	TOX21_DT40_100	382	TOX21_DT40	TOX21_DT40 is a cell-based, single-readout assay that uses DT40, a chicken lymphoblast cell line, with measurements taken at 40 hours after chemical dosing in a 1536-well plate.	Data from the assay component TOX21_DT40_100 was analyzed into 1 assay endpoint. This assay endpoint, TOX21_DT40_100, was analyzed in the positive fitting direction relative to DMSO as the negative control and baseline of activity. Using a type of inducible reporter, gain-of-signal activity can be used to understand changes in the reporter gene as they relate to the gene Ku70 - Rad54. Furthermore…
2131	TOX21_DT40_657	382	TOX21_DT40	TOX21_DT40 is a cell-based, single-readout assay that uses DT40, a chicken lymphoblast cell line, with measurements taken at 40 hours after chemical dosing in a 1536-well plate.	Data from the assay component TOX21_DT40_657 was analyzed into 1 assay endpoint. This assay endpoint, TOX21_DT40_657, was analyzed in the positive fitting direction relative to DMSO as the negative control and baseline of activity. Using a type of inducible reporter, gain-of-signal activity can be used to understand changes in the reporter gene as they relate to the gene Rev3. Furthermore, this a…
2212	TOX21_ERa_LUC_VM7_Agonist_10nM_ICI182780_viability	640	TOX21_ERa_LUC_VM7_Agonist_10nM_ICI182780		TOX21_ERa_LUC_VM7_Agonist_Counterscreen_viability used a type of growth reporter where loss-of-signal activity can be used to understand changes in the cell viability. Furthermore, this assay endpoint can be referred to as a secondary readout, because this assay has produced multiple assay endpoints where this one serves a viability function. To generalize the intended target to other relatable t…
2213	TOX21_RT_HEPG2_GLO_24hr_ctrl_viability	587	TOX21_RT_HEPG2	TOX21_RT_HEPG2 is a cell-based, single-readout assay that uses HepG2, a human liver cell line, with measurements taken at 24 hours after chemical dosing in a 1536-well plate.	TOX21_RT_HEPG2_GLO_24hr_ctrl_viability used a dead cell DNA stain where an increase in measured fluorescence indicated a loss of cell viability. The assay component endpoint is part of a kinetic analysis of cell death with additional exposure times measured in other assay components as well as live cells measured with a vital dye, e.g. TOX21_RT_HEK293_FLO_08hr_viability
2362	TOX21_PXR_viability	670	TOX21_PXR	PXR-Luc HepG2 cells used as a reporter for PXR transcription factor activity	To screenﾃつTox21ﾃつlibraries for compounds that activate hPXR-mediated CYP3A4 gene expression,ﾃつPXR-Luc HepG2 cells were used. Also cytotoxicity of the compounds was tested in parallel by measuring the cell viability using CellTiter-Fluor assay system in the same wells.ﾃつﾃつ
2367	TOX21_CASP3_HEPG2_viability	675	TOX21_CASP3_HEPG5		The TOX21_CASP3_HEPG2_viability assay measures cell viability in the HepG2 cell line used to meaure caspase-3 activity as an indicator of induction of apoptosis.
2369	TOX21_CASP3_CHO_viability	678	TOX21_CASP3_CHO		The TOX21_CASP3_CHO_viability assay measures cell viability in the CHO cell line used to meaure caspase-3 activity as an indicator of induction of apoptosis.
2371	TOX21_SBE_BLA_Antagonist_ch2	679	TOX21_SBE_BLA_Antagonist	Transforming growth factor beta (TGF-beta) superfamily consists of a large number of structurally related dimeric proteins that act as hormones or local mediators in regulating a wide range of biological functions. This superfamily includes TGF-betas themselves, the bone morphogenetic proteins (BMPs) and the activins. These ligands induce oligomerization of serine/threonine receptor kinases and p…	Transforming growth factor beta (TGF-beta) superfamily consists of a large number of structurally related dimeric proteins that act as hormones or local mediators in regulating a wide range of biological functions. This superfamily includes TGF-betas themselves, the bone morphogenetic proteins (BMPs) and the activins. These ligands induce oligomerization of serine/threonine receptor kinases and p…
2372	TOX21_SBE_BLA_Antagonist_ratio	679	TOX21_SBE_BLA_Antagonist	Transforming growth factor beta (TGF-beta) superfamily consists of a large number of structurally related dimeric proteins that act as hormones or local mediators in regulating a wide range of biological functions. This superfamily includes TGF-betas themselves, the bone morphogenetic proteins (BMPs) and the activins. These ligands induce oligomerization of serine/threonine receptor kinases and p…	Transforming growth factor beta (TGF-beta) superfamily consists of a large number of structurally related dimeric proteins that act as hormones or local mediators in regulating a wide range of biological functions. This superfamily includes TGF-betas themselves, the bone morphogenetic proteins (BMPs) and the activins. These ligands induce oligomerization of serine/threonine receptor kinases and p…
