# Supplementary material for: Investigation of chemical structure recognition by encoder–decoder models in learning progress
Source: J Cheminform. 2023 Apr 12;15:45. doi: 10.1186/s13321-023-00713-z (PMC10100163; doi:10.1186/s13321-023-00713-z)
Supplement: Supplementary file 3 — Additional file 3. List of Tanimoto coefficients with similar compound groups and representative compounds. [file 13321_2023_713_MOESM3_ESM.csv]

estradiols			flavonoids			azoles
chemicals	Tanimoto score		chemicals	Tanimoto score		chemicals	Tanimoto score
Estradiol	1		Apigenin	1		Isoconazole	1
Estriol	0.7333		Chrysin	0.8		Econazole	0.7551
Estrone	0.625		Luteolin	0.7778		Miconazole	0.7551
Fulvestrant	0.4493		Acacetin	0.7436		Sertaconazole	0.7193
Mestranol	0.4333		Kaempferol	0.575		Sulconazole	0.5088
Testosterone	0.4182		Genistein	0.5		Butoconazole	0.4262
Estropipate	0.4127		Quercetin	0.4773		Calmidazolium	0.3529
Epitiostanol	0.3636		Naringenin	0.3265		clotrimazole	0.2667
Equilin	0.3559		resveratrol	0.25
Progesterone	0.2857
Epiandrosterone	0.2667
Etynodiol	0.2615
corticosterone	0.2609
